# Supplementary material for: HIV-1 Tat and Heparan Sulfate Proteoglycans Orchestrate the Setup of in Cis and in Trans Cell-Surface Interactions Functional to Lymphocyte Trans-Endothelial Migration
Source: Molecules. 2021 Dec 10;26(24):7488. doi: 10.3390/molecules26247488 (PMC8705413; doi:10.3390/molecules26247488)
Supplement: Supplementary file 1 [file molecules-26-07488-s001.zip]

Archive with 1 entries (1 files):
- molecules-1478427-supplementary material.pdf
